# Supplementary material for: Genetic analysis of the human infective trypanosome Trypanosoma brucei gambiense: chromosomal segregation, crossing over, and the construction of a genetic map
Source: Genome Biol. 2008 Jun 22;9(6):R103. doi: 10.1186/gb-2008-9-6-r103 (PMC2481433; doi:10.1186/gb-2008-9-6-r103)
Supplement: Additional data file 1 — The segregation data for all the markers on each of the 11 Mb chromosomes is given. For each linkage group, markers are shown in map order, alongside: primer pair sequences, chromosomal location of the primers based on the available 927 sequence, estimated size of the PCR product, genotype of the STIB 386 parental line (AB), and inheritance pattern (either A or B) in the progeny clones for each marker. Novel sized alleles are marked as mutants. [file gb-2008-9-6-r103-S1.xls]

## Sheet:  386 CH1
Chromosome I inheritance in T.brucei STIB 386 x STIB 247 cross:
							GENOTYPE
Marker	Alias	Primer-A	Primer-B	Chromosome location as of 26/10/06		PCR product	PARENT	PROGENY
				Primer A	Primer B	size approx. (bp)	386§	F9/45 mcl 2	F9/45 mcl 10	F9/45 mcl 11	F9/45 mcl 12	F9/34 mcl 1	B80 cl 2	F492/50 bscl 1	F492/50 bscl 6	F492/50 bscl 8	F492/50 bscl 9	F492/50 bscl 12	F492/50 bscl 14	F492/50 bscl 21	F492/50 bscl 23	F492/50 bscl 5/1 b	F9/41 bscl 5	F9/41 bscl 7	F9/41 bscl 9	F29/46 bscl 3	F29/46 bscl 4	F19/31clone 1	F 19/31 bscl 11	F28/46 bscl 6	F28/46 bscl 11	F29/46 bscl 2	F28/46 bscl 1	F28/46 bscl 4	F28/46 bscl 7	F28/46 bscl 8	F29/46 bscl 1	F9/41 bscl 1	F9/41 bscl 2	F9/41 bscl 8	F9/41 bscl 11	F19/31 bscl 5	F19/31 bscl 10	F19/31 bscl 8	F492/50 bscl 7
								30	34	35	36	37	162	174	179	181	182	185	187	194	196	332	383	384	385	386	387	389	391	394	405	406	407	409	410	411	414	415	416	420	422	425	430	428	180-G12
TB1/1	Ch1/MS42	GGTGATTCATCGGCTCCCTTGCCA	TTGTGCGGTCGTTAACGCGCGTTCAA	244160 - 244183	245193 - 245218	1058	AB	B	A	A	-	-	B	A	-	A	B	B	A	A	A	A	B	B	A	A	A	A	A	A	B	A	A	A	A	B	A	B	A	A	A	A	A	A	-
TB1/2	Ch1/3E	AAGACTGTGAGATTAACATTCC	TTCTCCTCCTCCTCTTTATTT	333311 - 333332	333421 - 333441	130	AB	B	A	A	A	-	B	A	B	A	B	B	A	A	A	A	B	B	A	A	A	A	A	A	B	A	A	A	A	B	A	B	A	A	A	A	A	A	A
TB1/4	Ch1/D2(7)	CGGCAGGGGAAGGGAGAA	GGAAGTGAGGGGAGACGGAAGAC	467634 - 467651	467736 - 467758	124	AB	B	A	A	-	-	B	A	-	A	B	B	A	A	A	A	B	B	A	A	A	A	A	A	B	A	B	A	A	B	A	B	A	A	A	A	A	A	A
TB1/6	Ch1/9B	CGCTGTTATCATTATGGTCC	CAACAGCAGCATCAGTAGT	510612 - 510631	510783 - 510801	189	AB	B	A	A	B	-	B	A	B	A	B	B	A	A	A	A	B	B	A	A	A	A	A	A	B	A	B	A	A	B	A	B	A	A	A	A	A	A	A
TB1/14	Ch1/Ch10/671	GTAAGTCGTGTTCGGGTTGTTCTT	GCATGTAATCTAGTCGCTAAATAG	613770 - 613793	613949 - 613972	202	AB	-	A	A	-	A	B	B	B	A	B	B	A	A	A	A	B	B	A	A	-	A	A	A	B	A	B	A	A	B	A	B	A	A	A	A	A	A	-
TB1/15	Ch1/12H	ATGGACTCATGCGAACTTT	GTCTTCACACTTTCCTTCCC	723608 - 723626	723732 - 723751	143	AB	B	A	A	B	-	B	B	B	A	B	B	A	A	A	A	A	B	A	A	A	A	A	B	B	A	B	A	B	B	A	B	A	A	A	A	A	A	A
TB1/16	Ch1/14	AGAAAGAGAATATAGTCAGAAAC	AATGCACCACTAATCTCTCT	747047 - 747069	747208 - 747227	180	AB	B	A	A	B	-	B	B	-	A	B	B	A	A	A	A	A	B	A	A	A	A	A	B	B	A	B	A	B	-	-	B	A	B	A	A	A	A	A
TB1/10	Ch1/15	TGGCTAGTTACACTGTAGTTCTCC	CCACAACCACTCCTTGATATTCAC	768972 - 768995	769152 - 769175	203	AB	B	A	A	-	-	B	B	-	A	B	B	A	A	A	A	A	B	A	A	A	A	A	B	B	A	B	A	B	B	B	B	A	B	A	A	A	A	A
TB1/12	Ch1/15C	GCTTCCTCTTCCTCTTCTT	CCCTACACCAACATAAATAAATAA	879354 - 879372	879449 - 879472	118	AB	B	A	A	-	-	B	B	-	A	B	B	B	A	A	A	A	B	A	A	A	B	A	B	B	A	B	A	B	B	B	B	A	B	A	A	A	A	A
TB1/17	Ch1/23	CCCACTTCCCTCGCATTC	GACATAAATGGCAATTAATAATAA	988105 - 988122	988215 - 988238	133	AB	B	A	B	B	-	B	B	B	A	B	A	B	B	A	A	A	B	A	A	A	B	A	A	A	A	B	A	B	B	B	B	B	B	B	A	A	A	A
§ STIB 386 is heterozygous for each marker listed.
An estimate of the size of one of the alleles is given taken from the TREU 927 genome project.

## Sheet:  386 CH2
Chromosome II inheritance in T.brucei STIB 386 x STIB 247 cross:
							GENOTYPE
Marker	Alias	Primer-A	Primer-B	Chromosome location as of 26/10/06		PCR product	PARENT	PROGENY
				Primer A	Primer B	size approx. (bp)	386§	F9/45 mcl 2	F9/45 mcl 10	F9/45 mcl 11	F9/45 mcl 12	F9/34 mcl 1	B80 cl 2	F492/50 bscl 1	F492/50 bscl 6	F492/50 bscl 8	F492/50 bscl 9	F492/50 bscl 12	F492/50 bscl 14	F492/50 bscl 21	F492/50 bscl 23	F492/50 bscl 5/1 b	F9/41 bscl 5	F9/41 bscl 7	F9/41 bscl 9	F29/46 bscl 3	F29/46 bscl 4	F19/31clone 1	F 19/31 bscl 11	F28/46 bscl 6	F28/46 bscl 11	F29/46 bscl 2	F28/46 bscl 1	F28/46 bscl 4	F28/46 bscl 7	F28/46 bscl 8	F29/46 bscl 1	F9/41 bscl 1	F9/41 bscl 2	F9/41 bscl 8	F9/41 bscl 11	F19/31 bscl 5	F19/31 bscl 10	F19/31 bscl 8	F492/50 bscl 7
								30	34	35	36	37	162	174	179	181	182	185	187	194	196	332	383	384	385	386	387	389	391	394	405	406	407	409	410	411	414	415	416	420	422	425	430	428	180-G12
TB2/2	Ch2/A5	TTGAAATTGTGTATCGGTCTG	GGGAACAGATGTACGATCAT	353729 - 353749	353891 - 353910	1058	AB	A	A	A	B	-	B	A	B	B	B	B	A	A	B	B	A	A	B	B	B	A	B	B	B	A	B	A	A	B	A	A	A	A	A	A	A	-	B
TB2/4	Ch2/A8	TCCTCTAATCACCGTACCT	TAACATGAAGGTAACTACTCT	423783 - 423801	423933 - 423953	130	AB	A	A	A	B	-	B	A	A	B	B	A	A	A	B	B	A	A	B	B	B	A	B	B	B	A	B	A	A	B	A	A	A	A	A	A	A	A	-
TB2/7	Ch2/A11	AAGTGAAGAACACATATCGTAT	GAAACCCTAAAGCTGCTGT	546436 - 546457	546555 - 546573	124	AB	A	A	B	B	-	B	A	A	B	B	A	A	B	B	B	A	A	B	B	B	A	B	B	B	B	A	A	A	B	A	A	A	A	B	A	B	-	-
TB2/9	Ch2/A34	TACAACATAAATTACAGCAATATAGT	CACATATTATAACCATTTGTGGA	583868 - 583893	583988 - 584010	189	AB	A	A	B	B	-	B	B	A	B	B	A	A	B	B	B	A	A	B	B	B	A	B	B	B	B	A	A	A	B	A	A	A	A	B	B	B	B	-
TB2/10	Ch2/5	ATGGCGTGTATCACATTCGTGATG	CCGTTGGCATTAGGCACAAGTA	584890 - 584913	585067 - 585088	202	AB	A	A	B	B	-	B	B	A	B	B	A	A	B	B	B	A	A	B	B	B	A	B	B	-	B	A	A	A	B	A	A	A	A	B	B	B	B	-
TB2/12	Ch2/A36	AAGTTACACCAGCCATAGAA	ATCGCTCCACCGCAACC	625282 - 625301	625433 - 625449	143	AB	A	A	B	B	B	B	B	A	B	B	A	A	B	B	B	A	A	B	B	B	A	B	B	B	B	A	A	A	B	A	A	A	A	B	B	B	B	-
TB2/15	Ch2/A22	CTCGTCTCTCATCATTGCT	TGAGAGAATGGGATTGAGG	833171 - 833189	833290 - 833308	180	AB	A	A	B	-	-	B	B	-	-	B	A	A	B	B	B	B	A	B	B	B	A	B	B	-	B	A	B	A	B	A	-	-	A	-	-	-	-	-
TB2/18	Ch2/A26	AAGGAAGAAAGTGTAGATATGA	GGGTCGCTTCTTTAACATAA	1044946 - 1044967	1045076 - 1045095	203	AB	A	A	B	B	-	B	B	A	B	B	A	A	B	B	B	B	A	B	B	B	A	B	B	B	B	A	B	A	B	A	A	A	A	B	B	B	B	-
TB2/19	Ch2/A27	CTGGTGCGTGTAACTGTG	GAAGTGAGGACATGCACG	1082077 - 1082094	1082157 - 1082174	118	AB	A	B	B	B	-	B	B	A	B	B	A	A	B	B	B	B	A	B	B	B	A	B	B	-	B	A	B	A	B	A	A	-	A	B	B	B	B	-
TB2/20	Ch2/PLC	CAACGACGTTGGAAGAGTGTGAAC	CCACTGACCTTTCATTTGATCGCTTTC	1089578 - 1089601	1089705 - 1089731	133	AB	A	B	B	B	-	B	B	A	B	B	A	A	B	B	B	B	A	B	B	A	A	B	B	B	B	A	B	A	B	A	A	A	A	B	B	B	B	-
§ STIB 386 is heterozygous for each marker listed.
An estimate of the size of one of the alleles is given taken from the TREU 927 genome project.

## Sheet: 386 CH3
Chromosome III inheritance in T.brucei STIB 386 x STIB 247 cross:
							GENOTYPE
Marker	Alias	Primer-A	Primer-B	Chromosome location as of 26/10/06		PCR product	PARENT	PROGENY
				Primer A	Primer B	size approx. (bp)	386§	F9/45 mcl 2	F9/45 mcl 10	F9/45 mcl 11	F9/45 mcl 12	F9/34 mcl 1	B80 cl 2	F492/50 bscl 1	F492/50 bscl 6	F492/50 bscl 8	F492/50 bscl 9	F492/50 bscl 12	F492/50 bscl 14	F492/50 bscl 21	F492/50 bscl 23	F492/50 bscl 5/1 b	F9/41 bscl 5	F9/41 bscl 7	F9/41 bscl 9	F29/46 bscl 3	F29/46 bscl 4	F19/31clone 1	F 19/31 bscl 11	F28/46 bscl 6	F28/46 bscl 11	F29/46 bscl 2	F28/46 bscl 1	F28/46 bscl 4	F28/46 bscl 7	F28/46 bscl 8	F29/46 bscl 1	F9/41 bscl 1	F9/41 bscl 2	F9/41 bscl 8	F9/41 bscl 11	F19/31 bscl 5	F19/31 bscl 10	F19/31 bscl 8	F492/50 bscl 7
								30	34	35	36	37	162	174	179	181	182	185	187	194	196	332	383	384	385	386	387	389	391	394	405	406	407	409	410	411	414	415	416	420	422	425	430	428	180-G12
TB3/1	Ch3/1J15/1	GTTAGGTTACGCAAGTCAGT	GAAACACTCAGTTCCACACC	304141 - 304160	304277 - 304296	155	AB	B	B	A	A	B	B	A	A	B	A	B	-	B	A	A	B	A	B	B	A	A	A	B	B	B	A	A	B	A	B	B	A	B	A	B	B	B	A
TB3/19	Ch3/30P12/5	CATTCGACCGCTGTCCCTTCC	CCATGAATGGTGGCGGTGGCGG	472852 - 472872	473015 - 473036	184	AB	B	B	A	A	B	B	A	A	B	A	A	A	B	A	A	B	A	B	B	A	A	A	A	B	B	A	A	B	A	B	B	A	B	A	B	B	B	A
TB3/20	Ch3/AC21	AGTCGCACAGTACCAACA	TACCGGCAATATTCCTTCC	688682 - 688699	688904 - 688922	240	AB	A	B	A	A	B	B	A	A	B	A	B	A	A	A	A	B	A	B	B	A	A	A	A	B	A	A	A	B	A	B	B	A	B	A	B	A	B	A
TB3/4	Ch3/27C5/3	TGCTTCGACATATCTACCTGTTCAG	GCCATTATGTCATTTGCAAGAAAAGGG	745245 - 745269	745475 - 745501	256	AB	A	B	A	A	B	-	A	A	B	A	B	A	A	A	A	B	A	A	A	A	A	A	A	B	A	-	A	B	A	B	B	A	B	A	B	A	B	A
TB3/21	Ch3/AC30	AAGTGAAGGTAAATGGATGAG	CAGAAGAGGGTGAAGGAAAG	1014473 - 1014493	1014619 - 1014638	165	AB	-	B	A	A	B	B	B	A	B	A	B	A	A	A	A	B	A	A	A	A	A	A	A	B	A	A	A	B	A	B	B	A	B	A	B	A	B	A
TB3/22	Ch3/AC33	GCAGGGAAGGAACAAGGA	CTTCTCCACACATACACACT	1100053 - 1100070	1100344 - 1100363	310	AB	-	B	A	A	B	B	B	A	B	A	B	A	A	A	A	B	A	A	A	A	A	A	A	B	A	A	A	B	A	B	B	A	B	A	B	A	B	A
TB3/23	Ch3/AC40	CACGGTTCTTGTTGGTATTG	AAGGTGGTGGGCATGATTT	1307993 - 1308012	1308232 - 1308250	257	AB	A	B	A	B	B	B	B	A	B	A	B	A	A	A	A	B	A	A	A	A	A	A	A	B	A	A	A	B	A	B	B	A	B	A	A	A	A	A
TB3/10	Ch3/B3	AGGGAAGTGTTGACGCACATCCTC	ACACTAACCTTGCTCTACACTGTT	1460952- 1460975	1461039 - 1461062	110	AB	A	B	A	B	B	B	B	A	B	A	B	A	A	A	A	B	B	A	A	A	B	A	A	B	A	A	A	B	A	B	B	A	B	A	A	A	A	A
TB3/13	Ch3/292	ACACCCCCTCTCCACTTCAGATAC	GCTGAACCTGTGGGCCCCTCAATTG	1547630 - 1547653	1549076 - 1549100	1470	AB	A	B	A	B	B	B	B	A	B	A	B	A	A	A	A	B	B	A	A	A	B	A	A	B	A	A	A	B	A	B	B	A	B	A	A	A	A	A
TB3/14	Ch3/A1	ATGCGTTTGTATGCTTCCAGTC	CACGGAGTCTGGTACCAACAGTCG	1557995 - 1558016	1558093 - 1558116	121	AB	B	B	A	B	B	B	B	A	B	A	B	A	A	A	A	B	B	A	A	A	B	A	A	B	A	A	A	B	A	B	B	A	B	A	A	A	A	A
§ STIB 386 is heterozygous for each marker listed.
An estimate of the size of one of the alleles is given taken from the TREU 927 genome project.

## Sheet: 386 CH4
Chromosome IV inheritance in T.brucei STIB 386 x STIB 247 cross:
							GENOTYPE
Marker	Alias	Primer-A	Primer-B	Chromosome location as of 26/10/06		PCR product	PARENT	PROGENY
				Primer A	Primer B	size approx. (bp)	386§	F9/45 mcl 2	F9/45 mcl 10	F9/45 mcl 11	F9/45 mcl 12	F9/34 mcl 1	B80 cl 2	F492/50 bscl 1	F492/50 bscl 6	F492/50 bscl 8	F492/50 bscl 9	F492/50 bscl 12	F492/50 bscl 14	F492/50 bscl 21	F492/50 bscl 23	F492/50 bscl 5/1 b	F9/41 bscl 5	F9/41 bscl 7	F9/41 bscl 9	F29/46 bscl 3	F29/46 bscl 4	F19/31clone 1	F 19/31 bscl 11	F28/46 bscl 6	F28/46 bscl 11	F29/46 bscl 2	F28/46 bscl 1	F28/46 bscl 4	F28/46 bscl 7	F28/46 bscl 8	F29/46 bscl 1	F9/41 bscl 1	F9/41 bscl 2	F9/41 bscl 8	F9/41 bscl 11	F19/31 bscl 5	F19/31 bscl 10	F19/31 bscl 8	F492/50 bscl 7
								30	34	35	36	37	162	174	179	181	182	185	187	194	196	332	383	384	385	386	387	389	391	394	405	406	407	409	410	411	414	415	416	420	422	425	430	428	180-G12
TB4/17	Ch4/AC03	AGCGTTTGGGTAGAAGTGA	ATGATCCAGCGGCTTGG	183484 - 183502	183650 - 183666	182	AB	A	A	A	A	A	A	B	B	B	B	-	-	B	B	B	A	A	B	B	A	B	A	A	B	A	A	A	B	B	B	B	A	B	A	A	A	B	B
TB4/2	Ch4/2L9/2	GCCGCTTGATCATTAGGTAACCAC	CCGCCTCACTTTAAGGATGGTGCC	314026 - 314049	314095 - 314118	92	AB	A	A	A	-	A	A	B	B	B	B	-	-	B	B	B	A	A	B	B	A	B	A	B	B	A	B	A	B	B	B	A	A	B	A	A	B	A	B
TB4/18	Ch4/29M18/2	CGCACACGCATCCAAATGTATATG	GATCATCTGTCGAGGCATCATCC	472621 - 472644	472793 - 472815	194	AB	A	A	A	-	A	A	B	B	B	B	-	-	B	B	B	A	A	B	B	B	B	A	B	A	A	B	A	B	B	B	A	A	B	A	A	B	A	B
TB4/19	Ch4/29M18/5	GAATCTTCATGCATCTCCCTTCAG	CCATAGAAGTACATGACAAGAG	479883 - 479906	480128 - 480149	194	AB	A	A	A	-	A	A	B	-	B	B	-	-	B	B	B	A	A	B	B	B	B	A	B	-	A	B	A	B	B	B	-	A	-	A	A	B	A	B
TB4/4	Ch4/7B7	GTAGTCGCTTCCTTTACGGCACG	GCACCGCATGTTATTACACG	LOCATION	UNDETERMINDED		AB	A	A	A	B	A	A	B	B	B	B	A	B	B	B	B	A	A	B	B	B	B	A	B	A	A	B	A	B	B	B	A	A	B	A	A	B	A	B
TB4/5	Ch4/1H19/1	GTGGTAACGTAAGTTATTGTCACC	CAGTGACGATAGAACTGACACCGC	589893 - 589916	590095 - 590118	225	AB	A	A	A	-	A	A	B	B	B	B	-	-	B	B	B	A	A	B	B	B	B	A	B	A	A	B	A	B	B	B	-	A	B	A	A	B	A	B
TB4/20	Ch4/1H19/2	TACCGCCCACGATGGTATCGTCCG	CCACCAATTTAGTCAGCGCAACTG	705155 - 705178	705559 - 705582	427	AB	A	A	A	-	A	A	A	B	B	B	-	-	B	B	B	A	A	B	B	B	B	B	B	A	A	B	A	B	B	B	A	A	B	A	A	B	A	B
TB4/8	Ch4/C2 (F/R2)	CCGTTCAGTGTGCATGTTTCAC	CCGTCACACGCCATGCACGATATG	833811 - 833832	833998 - 834021	210	AB	B	A	A	-	A	A	A	B	B	B	-	-	B	B	B	A	A	B	B	B	B	B	B	B	B	B	A	B	B	B	A	A	B	A	A	B	A	B
TB4/21	Ch4/26G5/1	CGAGTAGCCGCGCGCTAGTATCCTC	CTGCAGAACGAGCGCTTGGCGGAG	940469 - 940493	942192 - 942215	1746	AB	B	A	A	B	A	A	A	B	B	B	-	B	B	B	B	A	A	B	B	B	B	-	B	B	B	B	A	B	B	B	A	A	B	A	A	B	A	B
TB4/22	Ch4/30K5-2	GACATGTACTGCTACACTCCCGCC	GCTTGTGGTCAAGTAGTCGTATAC	1037050 - 1037073	1037225 - 1037248	198	AB	B	A	A	-	A	A	A	B	-	B	-	-	B	B	B	A	A	A	A	B	B	B	B	B	B	B	A	B	B	B	A	A	B	A	A	B	A	B
TB4/12	Ch4/3I12/7	GCGGGCATAACCGTCTATCATAC	GAATACCTGATACGTTGTACCTAC	1221550 - 1221572	1221646 - 1221669	74	AB	B	A	A	-	A	A	A	B	-	B	-	-	B	B	B	A	A	A	A	B	B	B	B	B	B	B	A	B	B	B	A	A	B	A	B	B	B	B
TB4/13	Ch4/2A13	AACATTGGCGCGAAGCACTTC	GGTGTCAGAAGTTATCACTGCG	1233288 - 1233308	1233537 - 1233558	270	AB	A	A	A	B	A	A	A	B	B	B	-	B	B	B	B	A	A	A	A	B	B	B	B	B	B	B	A	B	B	B	A	A	B	A	B	B	B	B
§ STIB 386 is heterozygous for each marker listed.
An estimate of the size of one of the alleles is given taken from the TREU 927 genome project.

## Sheet: 386 CH5
Chromosome V inheritance in T.brucei STIB 386 x STIB 247 cross:
							GENOTYPE
Marker	Alias	Primer-A	Primer-B	Chromosome location as of 26/10/06		PCR product	PARENT	PROGENY
				Primer A	Primer B	size approx. (bp)	386§	F9/45 mcl 2	F9/45 mcl 10	F9/45 mcl 11	F9/45 mcl 12	F9/34 mcl 1	B80 cl 2	F492/50 bscl 1	F492/50 bscl 6	F492/50 bscl 8	F492/50 bscl 9	F492/50 bscl 12	F492/50 bscl 14	F492/50 bscl 21	F492/50 bscl 23	F492/50 bscl 5/1 b	F9/41 bscl 5	F9/41 bscl 7	F9/41 bscl 9	F29/46 bscl 3	F29/46 bscl 4	F19/31clone 1	F 19/31 bscl 11	F28/46 bscl 6	F28/46 bscl 11	F29/46 bscl 2	F28/46 bscl 1	F28/46 bscl 4	F28/46 bscl 7	F28/46 bscl 8	F29/46 bscl 1	F9/41 bscl 1	F9/41 bscl 2	F9/41 bscl 8	F9/41 bscl 11	F19/31 bscl 5	F19/31 bscl 10	F19/31 bscl 8	F492/50 bscl 7
								30	34	35	36	37	162	174	179	181	182	185	187	194	196	332	383	384	385	386	387	389	391	394	405	406	407	409	410	411	414	415	416	420	422	425	430	428	180-G12
TB5/15	Ch5/29K2/1	AAGCCTCCACCACGCAC	TTCACTGCGTGGCCTGC	116336 - 116352	116483 - 116499	163	AB	A	A	A	B	B	B	B	A	A	B	-	A	B	B	B	B	A	B	B	B	B	B	B	B	A	B	B	B	B	A	A	A	A	A	A	A	-	B
TB5/16	Ch5/AC06	AGAGGTGTACGATATGCCA	GCTCTATCTGAATACACGG	292891 - 292909	293181 - 293199	308	AB	A	A	A	A	B	A	B	A	A	B	A	A	B	B	B	B	A	B	B	B	B	B	B	B	B	B	B	B	B	A	A	A	A	A	A	B	A	B
TB5/4	Ch5/JS2	GATTGGCGCAACAACTTTCACATACG	CTTTCTTCCTTGGCCATTGTTTTACTAT	479279 - 479304	479432 - 479461	182	AB	A	A	A	A	B	A	B	A	A	B	B	A	B	B	B	A	A	B	B	B	A	A	B	B	B	B	B	B	B	A	A	A	A	A	A	B	A	B
TB5/17	Ch5/AC14	ACCTTTCTTTCATCGCACT	TTAGACGACGCAACACACA	523320 - 523338	523545 - 523563	243	AB	A	A	A	A	B	A	B	A	A	B	-	A	B	B	B	A	A	B	B	B	A	A	B	B	B	B	B	B	B	A	A	A	A	A	A	B	-	B
TB5/18	Ch5/26K5/3	AATCATGACCACGATGGTGAG	ATTTCATCATGGGCTCGCTGAG	864884 - 864904	865021- 865042	158	AB	A	B	B	A	B	A	B	A	B	-	B	A	B	B	B	A	B	B	B	B	A	A	B	B	B	B	B	B	B	A	B	A	A	A	B	B	B	B
TB5/19	Ch5/AC25	TTGAAGAAGTTAAAGGGGTG	AGTAAGCGATGGTGAATGG	1023256 - 1023275	1023673 - 1023691	278	AB	A	B	A	B	B	A	B	A	A	B	-	A	A	B	B	A	B	A	A	B	A	A	A	B	B	B	B	B	B	A	B	A	A	A	B	A	B	B
TB5/20	Ch5/26c7/4	CAGTCGCATTATCTATACTCA	TGAGCAGCCAACGTATGTA	1319903 - 1319923	1320009 - 1320027	124	AB	A	B	A	B	B	A	B	A	A	A	-	A	A	B	B	A	B	A	A	B	A	A	A	A	B	A	B	A	B	A	A	A	A	A	B	A	B	B
§ STIB 386 is heterozygous for each marker listed.
An estimate of the size of one of the alleles is given taken from the TREU 927 genome project.

## Sheet: 386 CH6
Chromosome VI inheritance in T.brucei STIB 386 x STIB 247 cross:
							GENOTYPE
Marker	Alias	Primer-A	Primer-B	Chromosome location as of 26/10/06		PCR product	PARENT	PROGENY
				Primer A	Primer B	size approx. (bp)	386§	F9/45 mcl 2	F9/45 mcl 10	F9/45 mcl 11	F9/45 mcl 12	F9/34 mcl 1	B80 cl 2	F492/50 bscl 1	F492/50 bscl 6	F492/50 bscl 8	F492/50 bscl 9	F492/50 bscl 12	F492/50 bscl 14	F492/50 bscl 21	F492/50 bscl 23	F492/50 bscl 5/1 b	F9/41 bscl 5	F9/41 bscl 7	F9/41 bscl 9	F29/46 bscl 3	F29/46 bscl 4	F19/31clone 1	F 19/31 bscl 11	F28/46 bscl 6	F28/46 bscl 11	F29/46 bscl 2	F28/46 bscl 1	F28/46 bscl 4	F28/46 bscl 7	F28/46 bscl 8	F29/46 bscl 1	F9/41 bscl 1	F9/41 bscl 2	F9/41 bscl 8	F9/41 bscl 11	F19/31 bscl 5	F19/31 bscl 10	F19/31 bscl 8	F492/50 bscl 7
								30	34	35	36	37	162	174	179	181	182	185	187	194	196	332	383	384	385	386	387	389	391	394	405	406	407	409	410	411	414	415	416	420	422	425	430	428	180-G12
TB6/9	Ch6/AC06	GTGGTAGCGTTGTTGATGT	TGAGAGATGCGTTGGTTC	424311 - 424329	424432 - 424449			B	-	B	B	A	A	B	B	A	A	-	-	A	A	B	A	B	B	B	B	B	B	B	B	A	B	A	A	B	B	B	B	B	B	A	A	A	A
TB6/10	Ch6/28P18/4	AATAACGATTTGATAACAGAAGA	AAGCAGAGATTGCAGATTTC	594194 - 594216	594457 - 594476	282	AB	B	B	B	B	A	A	B	A	A	A	-	-	B	A	B	A	B	B	B	B	B	A	B	-	A	B	A	A	B	B	B	-	A	B	A	A	A	A
TB6/11	Ch6/4M18/4	GAAAGGCGAAACCTTGCGATCC	AACCATTCATGGATCACTCCAGC	797425 - 797446	797569 - 797591	166	AB	B	B	B	B	A	A	B	A	A	B	-	-	B	A	B	A	B	B	B	B	B	A	B	-	B	A	A	A	B	B	B	-	A	B	A	A	A	B
TB6/12	Ch6/5f5/4	AATGAGGTTGGAGGAGTGT	CGCGCTAATTATGGTGACA	906562 -906580	906662 - 906680	118	AB	-	-	B	B	A	A	B	A	A	B	-	B	B	A	B	A	B	B	B	B	B	A	B	B	B	A	A	A	B	B	B	B	B	B	A	A	A	B
TB6/13	Ch6/4F7/7	GGTCGCACACACAACTC	TGGAGGAGTCGGTGTG	1152020 - 1152036	1152113 - 1152128	108	AB	B	B	B	B	A	A	B	A	A	B	-	B	B	A	B	A	B	B	B	A	A	A	B	B	B	A	A	A	B	B	B	B	B	B	A	A	A	B
TB6/6	Ch6/4F7/6	AATGATCCCTCCCGCATAC	CTGCGTGTGGAAGTGGA	1175946 - 1175964	1176044 - 1176060	114	AB	B	B	B	B	A	A	B	A	A	B	-	-	B	A	B	A	B	B	B	A	A	A	B	B	B	A	A	B	B	B	-	B	B	B	A	A	A	B
TB6/14	Ch6/26g9/3	CTAACTGCACAACATAGAGG	AAGCACTTGCGCATTCATC	1228275 - 1228294	1228137 - 1228155	157	AB	B	B	B	B	A	A	B	A	A	B	-	B	B	A	B	A	B	B	B	A	A	A	B	B	B	A	A	B	B	B	B	B	B	B	A	A	A	B
TB6/15	Ch6/26g9/1	ATGTCGTTTGCGGTGAATG	TGTGCTGTAATTAAGCATACC	1284550 - 1284568	1284686 - 1284706	156	AB	B	B	B	B	A	B	B	A	A	B	-	B	B	A	B	A	B	B	B	A	A	A	B	B	B	A	mutant	B	B	B	B	B	B	B	A	A	A	B
TB6/16	Ch6/30P15/7	GAGTAACTGCTCGCTTCC	AGACGCAAGTACGAAACC	1362684 - 1362701	1362926 - 1362943	259	AB	B	-	B	B	A	B	B	A	A	B	-	B	B	A	B	A	B	B	B	A	A	A	B	B	B	A	A	B	B	B	B	B	B	B	A	A	A	B
§ STIB 386 is heterozygous for each marker listed.
An estimate of the size of one of the alleles is given taken from the TREU 927 genome project.

## Sheet: 386 CH7
Chromosome VII inheritance in T.brucei STIB 386 x STIB 247 cross:
							GENOTYPE
Marker	Alias	Primer-A	Primer-B	Chromosome location as of 26/10/06		PCR product	PARENT	PROGENY
				Primer A	Primer B	size approx. (bp)	386§	F9/45 mcl 2	F9/45 mcl 10	F9/45 mcl 11	F9/45 mcl 12	F9/34 mcl 1	B80 cl 2	F492/50 bscl 1	F492/50 bscl 6	F492/50 bscl 8	F492/50 bscl 9	F492/50 bscl 12	F492/50 bscl 14	F492/50 bscl 21	F492/50 bscl 23	F492/50 bscl 5/1 b	F9/41 bscl 5	F9/41 bscl 7	F9/41 bscl 9	F29/46 bscl 3	F29/46 bscl 4	F19/31clone 1	F 19/31 bscl 11	F28/46 bscl 6	F28/46 bscl 11	F29/46 bscl 2	F28/46 bscl 1	F28/46 bscl 4	F28/46 bscl 7	F28/46 bscl 8	F29/46 bscl 1	F9/41 bscl 1	F9/41 bscl 2	F9/41 bscl 8	F9/41 bscl 11	F19/31 bscl 5	F19/31 bscl 10	F19/31 bscl 8	F492/50 bscl 7
								30	34	35	36	37	162	174	179	181	182	185	187	194	196	332	383	384	385	386	387	389	391	394	405	406	407	409	410	411	414	415	416	420	422	425	430	428	180-G12
TB7/1	Ch7/8P12/2A	TGTGGCACCATGTTATTGTT	GCCAATATAGTCAACCGTAG	38910 - 38929	39028 - 39047	147	AB	A	B	B	A	A	A	B	A	A	A	-	-	A	B	B	A	A	A	A	B	A	B	A	B	B	B	A	A	A	B	-	A	B	B	A	A	A	A
TB7/14	Ch7/29K4/A2	GGGAGAGATCGTTTGATTCC	AGGTCTAAGCAATATCTATGC	174364 - 174383	174478 - 174498	134	AB	A	B	B	A	A	A	B	A	A	A	-	-	A	B	B	A	A	A	A	B	A	B	A	B	B	B	A	A	A	B	-	A	B	B	A	A	A	A
TB7/4	Ch7/43M14/3	GGGAGTATGCACATATATCAACTG	CATACGTTAAGATGTTGGTGCACG	529806 - 529829	530079 - 530102	296	AB	A	B	B	A	A	A	B	A	A	A	-	-	A	B	B	A	A	A	A	A	A	B	A	B	B	B	A	A	A	B	-	A	B	B	A	A	A	A
TB7/5	Ch7/5F10/A4	AACTAGTGATTAAGCGAATACAC	GTCTCCGCCATCACTTG	1044318 - 1044340	1044496 - 1044512	194	AB	B	B	B	A	A	A	A	A	A	A	-	-	A	B	B	A	A	B	B	A	A	B	A	B	B	B	A	A	A	B	B	A	B	B	A	A	A	A
TB7/15	Ch7/10C21/1	GCATAATGATGGAAGAATAGTAGAC	CTCACTGATCGCTGCATCCACAAC	1565317 - 1565341	1565575 - 1565598	281	AB	-	B	A	A	A	A	A	A	A	A	-	B	A	B	B	B	A	B	B	A	A	B	A	B	B	B	A	B	A	B	B	A	B	A	A	A	A	A
TB7/17	Ch7/33N13/4	GGAGGAATGAGCGCAGTGACACC	GTTCCTGTGTGACTGAGCGACACC	1683957 - 1683979	1684130 - 1684153	196	AB	B	B	A	-	A	A	A	A	A	B	-	-	A	B	B	B	A	B	B	A	A	B	B	B	B	B	A	B	B	B	-	A	B	A	A	B	A	B
TB7/16	Ch7/33N13/2	GCACAGACACAACCTCGCTCACGC	GCGCAGCGTTTGTTGTGTCAGGTG	1687722 - 1687745	1688015 - 1688038	316	AB	B	B	A	A	A	A	A	A	A	B	-	-	A	B	B	B	A	B	B	A	A	B	B	B	B	B	A	B	B	B	-	A	B	A	A	B	A	B
§ STIB 386 is heterozygous for each marker listed.
An estimate of the size of one of the alleles is given taken from the TREU 927 genome project.

## Sheet: 386 CH8
Chromosome VIII inheritance in T.brucei STIB 386 x STIB 247 cross:
							GENOTYPE
Marker	Alias	Primer-A	Primer-B	Chromosome location as of 26/10/06		PCR product	PARENT	PROGENY
				Primer A	Primer B	size approx. (bp)	386§	F9/45 mcl 2	F9/45 mcl 10	F9/45 mcl 11	F9/45 mcl 12	F9/34 mcl 1	B80 cl 2	F492/50 bscl 1	F492/50 bscl 6	F492/50 bscl 8	F492/50 bscl 9	F492/50 bscl 12	F492/50 bscl 14	F492/50 bscl 21	F492/50 bscl 23	F492/50 bscl 5/1 b	F9/41 bscl 5	F9/41 bscl 7	F9/41 bscl 9	F29/46 bscl 3	F29/46 bscl 4	F19/31clone 1	F 19/31 bscl 11	F28/46 bscl 6	F28/46 bscl 11	F29/46 bscl 2	F28/46 bscl 1	F28/46 bscl 4	F28/46 bscl 7	F28/46 bscl 8	F29/46 bscl 1	F9/41 bscl 1	F9/41 bscl 2	F9/41 bscl 8	F9/41 bscl 11	F19/31 bscl 5	F19/31 bscl 10	F19/31 bscl 8	F492/50 bscl 7
								30	34	35	36	37	162	174	179	181	182	185	187	194	196	332	383	384	385	386	387	389	391	394	405	406	407	409	410	411	414	415	416	420	422	425	430	428	180-G12
TB8/12	Ch8/B3	GTTGATATTCGGTATTGTTCCT	CTTCTGTTGGGCGACTG	171047 - 171068	171302 - 171318	271	AB	B	B	A	A	B	B	A	A	B	B	-	A	B	A	B	A	B	B	B	A	B	B	B	A	A	A	B	B	A	A	A	B	A	A	A	A	A	B
TB8/13	Ch8/AC02	CGTGCCAATTGTACGGAA	AGAAGGAAGGAAGCAACAC	313150 - 313167	313359 - 313377	227	AB	A	-	A	A	-	B	A	A	-	B	-	A	B	A	B	B	A	B	B	A	B	B	B	A	A	B	B	A	A	A	A	B	A	A	A	A	A	B
TB8/14	Ch8/AC09	CACACCTGCCTCACTACA	CACCTCCACACTCATTCAC	502421 - 502438	502535 - 502553	132	AB	A	B	A	A	B	B	A	A	B	B	B	B	B	A	B	B	A	B	B	A	B	B	B	A	A	B	A	A	A	A	A	-	A	A	A	A	A	B
TB8/15	Ch8/AC13	AACACGCATTGGTTGGTCT	AGATAAGAGTATAGCCGACA	678469 - 678487	678989 - 679008	539	AB	A	B	A	A	B	B	A	A	-	B	-	B	B	A	B	B	A	B	B	B	B	B	B	A	A	B	A	A	A	A	A	B	A	A	A	-	A	B
TB8/16	Ch8/AC17	GGTAATGATCCACAACGAAG	CATCAACATCAACACCTAACA	778291 - 778310	778507 - 778527	236	AB	A	B	A	A	B	B	A	A	B	B	-	B	A	A	B	B	A	B	B	B	B	B	B	B	A	B	A	A	A	A	A	B	A	A	A	A	A	B
TB8/17	Ch8/AC18	AGGGAAAGAGGAAAGGAGAA	TCACATCACAATCTCAACCA	830756 - 830775	831162 - 831181	425	AB	A	B	A	A	B	-	A	-	B	B	-	B	A	A	B	B	A	-	B	-	B	-	B	B	A	B	A	A	A	A	A	B	A	A	A	A	A	B
TB8/18	Ch8/28L1/2	GAAAAGCGGATGCAGAGGATATAC	GTGATACCATGATGCGATTTCTGTC	1009601 - 1009624	1009728 - 1009752	151	AB	A	B	B	A	B	B	A	A	B	A	-	B	A	A	B	B	A	B	B	B	B	B	B	B	A	B	A	A	A	A	A	B	A	B	A	A	A	A
TB8/10	Ch8/11J15/2	TGTTGCCCTCACGGTTC	ACAGACCGCTACATATAACA	1746679 - 1746695	1746834 -1746853	174	AB	A	B	B	A	B	B	B	A	B	A	A	-	A	A	B	B	B	A	A	B	B	B	B	B	B	B	A	A	A	B	B	B	B	B	A	A	A	A
TB8/19	Ch8/AC32	TAGTTATTGATGAAGTTGCCG	CTTCCATCCTCGTCCTCA	2344450 - 2344470	2344663 - 2344680	230	AB	A	A	A	A	B	B	B	B	B	A	A	B	A	A	B	B	B	A	A	A	B	B	B	A	B	A	A	A	A	B	B	B	B	B	A	-	A	A
TB8/20	Ch8/AC35	GCAACGGGATGGAGAGAA	TTCACACCTACACTCCACTT	2386552 - 2386569	2386860 - 2386879	327	AB	A	A	A	A	A	B	B	B	B	-	A	-	A	A	B	B	A	A	A	A	B	B	B	A	B	A	A	A	A	B	B	B	B	B	A	A	A	B
TB8/21	Ch8/AC40	ATAGTAAGTGGTTGTGGTATATTA	AGGATGATATGAAGGAATAACC	2469169 - 2469192	2469564 - 2469585	416	AB	A	A	B	A	A	B	B	A	B	B	A	-	B	A	B	B	A	A	A	A	B	B	B	A	B	A	A	A	A	B	B	B	B	B	A	A	A	B
§ STIB 386 is heterozygous for each marker listed.
An estimate of the size of one of the alleles is given taken from the TREU 927 genome project.

## Sheet: 386 CH9
Chromosome IX inheritance in T.brucei STIB 386 x STIB 247 cross:
							GENOTYPE
Marker	Alias	Primer-A	Primer-B	Chromosome location as of 26/10/06		PCR product	PARENT	PROGENY
				Primer A	Primer B	size approx. (bp)	386§	F9/45 mcl 2	F9/45 mcl 10	F9/45 mcl 11	F9/45 mcl 12	F9/34 mcl 1	B80 cl 2	F492/50 bscl 1	F492/50 bscl 6	F492/50 bscl 8	F492/50 bscl 9	F492/50 bscl 12	F492/50 bscl 14	F492/50 bscl 21	F492/50 bscl 23	F492/50 bscl 5/1 b	F9/41 bscl 5	F9/41 bscl 7	F9/41 bscl 9	F29/46 bscl 3	F29/46 bscl 4	F19/31clone 1	F 19/31 bscl 11	F28/46 bscl 6	F28/46 bscl 11	F29/46 bscl 2	F28/46 bscl 1	F28/46 bscl 4	F28/46 bscl 7	F28/46 bscl 8	F29/46 bscl 1	F9/41 bscl 1	F9/41 bscl 2	F9/41 bscl 8	F9/41 bscl 11	F19/31 bscl 5	F19/31 bscl 10	F19/31 bscl 8	F492/50 bscl 7
								30	34	35	36	37	162	174	179	181	182	185	187	194	196	332	383	384	385	386	387	389	391	394	405	406	407	409	410	411	414	415	416	420	422	425	430	428	180-G12
TB9/17	Ch9/43	AGGCATCTGTTGAGCACC	CATCTAACGCCACAGTTCT	361746 - 361763	361919 - 361937	191	AB	A	B	B	A	A	A	A	B	B	B	-	A	B	B	A	A	A	B	B	B	B	B	A	B	A	A	A	B	B	A	A	A	A	B	A	B	B	B
TB9/18	Ch9/40	ACACTAATAAACATCGTAAATCA	ATTTCGTTTGTTCACTCCG	457858 - 457880	457976 - 457994	136	AB	A	B	B	A	A	B	A	B	B	B	-	-	B	B	A	A	A	B	B	B	B	B	A	B	A	A	A	B	B	A	A	A	A	B	A	B	A	B
TB9/19	Ch9/160/5	TTCTCTCTTCTTCCTTTCACT	GGAGAAGTAGTAGTAGTCGAAT	482643 - 482663	482746 - 482767	124	AB	A	B	-	-	A	B	A	B	B	B	-	-	B	B	A	A	A	B	B	B	B	B	A	B	A	A	A	B	B	A	A	A	A	B	A	B	A	B
TB9/20	Ch9/160/6	ATTCGTATAAACGGACGGG	GGTGCTACTTGGCGTAAA	550172 - 550190	550437 - 550454	282	AB	A	B	B	A	A	B	A	B	B	B	B	B		B	A	A	A	B	B	B	B	B	A	B	A	A	A	B	B	A	B	A	A	B	A	B	A	B
TB9/21	Ch9/1	TGCTGTACTGGTTGGTCTC	GATGAGCAATTTGTAGTGCC	1123491 - 1123509	1123828 - 1123847	356	AB	A	A	B	B	A	B	A	A	A	B	-	-	B	B	A	A	B	B	B	A	B	B	A	B	A	A	B	B	B	A	B	A	A	B	A	B	A	B
TB9/5	Ch9/21	TCTGATCCCATCCATTTACAC	AGGAGCGAAGGAGAGGAC	1313966 - 1313986	1314188 - 1314205	239	AB	B	A	B	B	A	B	A	A	A	B	-	-	B	B	A	A	B	B	B	A	B	B	A	B	A	A	B	B	B	A	B	A	A	B	A	B	A	B
TB9/9	Ch9/8	AATATGTTCCATACCCTTATGTTTT	CGCAATGGGCATACAACT	1671088 - 1671112	1671242 - 1671259	171	AB	B	B	A	B	A	B	A	A	A	B	-	-	B	B	A	A	B	B	B	B	B	B	A	B	A	A	B	B	B	A	B	A	A	A	A	B	A	B
TB9/12	Ch9/19	AAGTGTGAGGAGTTGTTGT	CACCCCTTTCATCAACATCAT	1911962 - 1911980	1912086 - 1912106	144	AB	B	B	A	B	A	B	B	A	A	B	-	-	A	B	A	A	B	B	B	B	B	B	A	A	A	A	B	B	B	A	B	A	A	A	A	B	A	B
TB9/14	Ch9/68	AATGTAAATATAGCGAGCAGT	AGATTCTCACATCGTGTGTA	2055901 - 2055921	2056000 - 2056019	118	AB	A	B	A	B	A	B	B	A	A	B	-	-	A	B	A	A	B	B	B	B	B	B	A	A	A	B	B	B	B	A	B	A	A	A	A	B	A	B
TB9/22	Ch9/132F04/2	CTTCCTACGCATACGTGT	TGTGCTCTCTGATCTTTGTG	2457464 - 2457480	2457632 - 2457651	187	AB	A	B	A	B	A	B	B	A	A	B	-	-	A	B	A	A	B	B	B	B	A	B	A	A	A	B	B	B	B	A	A	A	A	A	A	A	A	B
§ STIB 386 is heterozygous for each marker listed.
An estimate of the size of one of the alleles is given taken from the TREU 927 genome project.

## Sheet: 386 CH10
Chromosome X inheritance in T.brucei STIB 386 x STIB 247 cross:
Linkage group 1
							GENOTYPE
Marker	Alias	Primer-A	Primer-B	Chromosome location as of 26/10/06		PCR product	PARENT	PROGENY
				Primer A	Primer B	size approx. (bp)	386§	F9/45 mcl 2	F9/45 mcl 10	F9/45 mcl 11	F9/45 mcl 12	F9/34 mcl 1	B80 cl 2	F492/50 bscl 1	F492/50 bscl 6	F492/50 bscl 8	F492/50 bscl 9	F492/50 bscl 12	F492/50 bscl 14	F492/50 bscl 21	F492/50 bscl 23	F492/50 bscl 5/1 b	F9/41 bscl 5	F9/41 bscl 7	F9/41 bscl 9	F29/46 bscl 3	F29/46 bscl 4	F19/31clone 1	F 19/31 bscl 11	F28/46 bscl 6	F28/46 bscl 11	F29/46 bscl 2	F28/46 bscl 1	F28/46 bscl 4	F28/46 bscl 7	F28/46 bscl 8	F29/46 bscl 1	F9/41 bscl 1	F9/41 bscl 2	F9/41 bscl 8	F9/41 bscl 11	F19/31 bscl 5	F19/31 bscl 10	F19/31 bscl 8	F492/50 bscl 7
								30	34	35	36	37	162	174	179	181	182	185	187	194	196	332	383	384	385	386	387	389	391	394	405	406	407	409	410	411	414	415	416	420	422	425	430	428	180-G12
TB10/22	Ch10/9.1	CTGTGGATACACATGTACATGTAC	CCTTCGCATGAGCCTGCATTC	124019 - 124042	124201 - 124221	202	AB	-	A	B	B	B	B	A	B	A	B	B	-	A	B	B	B	B	A	A	A	A	A	A	A	A	B	A	B	A	A	A	A	A	B	B	B	B	B
TB10/23	Ch10/32	CGAGCGTGGTTGTAGTATCGCAAC	GCATCAAGTCTGTTTGATGGCCGC	242572 - 242595	243752 - 243775	1203	AB	A	A	B	-	B	B	A	B	A	B	-	-	A	B	B	B	B	A	A	A	B	A	A	A	A	B	A	B	A	A	A	A	A	B	B	-	B	B
Linkage group 2
TB10/24	Ch10/AC10	GCACATTCATATCACTAACTGA	ACACTAGAGAACAGCACAAG	1304153 - 1304174	1304309 - 1304328	175	AB	B	A	B	B	A	B	A	B	A	A	-	-	A	B	B	B	B	A	A	A	B	A	A	B	B	A	B	B	B	A	A	A	A	B	A	B	A	A
TB10/25	Ch10/Ch11/10	TAGATTGTGAAAGTTCTTAAATAAT	TCATTATATCACCTGTCACTCT	1515608 - 1515632	1515751 - 1515772	164	AB	B	A	-	-	A	B	A	B	A	A	-	-	A	B	B	B	B	A	A	A	B	A	B	B	B	A	B	B	B	A	A	A	A	B	A	B	A	A
TB10/12	Ch10/2A	CTTGAATGTAAGTACGGGTC	TGATGACGGCTACGATTC	1626747 - 1626766	1626849 - 1626866	119	AB	B	A	B	A	A	B	A	B	A	A	-	-	A	B	B	B	B	A	A	A	B	A	B	B	B	A	B	B	B	A	A	A	A	B	A	B	A	A
TB10/14	Ch10/CRAM	AACTCCCTCCCGATCGATCACAAC	CTGCTGATGCCGTACATGATGATTTC	1784294 - 1784317	1787688 - 1787713	3319	AB	B	A	B	A	A	B	A	B	A	B	A	A	A	B	B	B	B	A	A	A	B	A	B	B	A	A	B	A	B	A	A	A	A	B	A	B	B	B
TB10/26	Ch10/AC14	CCTCCTTCTGTGCAACAC	CAAGAGAGGACATTGGTGG	1959573 - 1959590	1959672 - 1959690	117	AB	B	A	B	A	A	B	A	B	A	B	-	-	A	B	B	B	B	A	A	A	B	A	B	B	A	A	B	A	B	B	A	A	B	B	A	B	B	B
TB10/27	Ch10/AC25	ACAGAACGAGTAGGTGAAG	AGCGGCCATCAACCTCT	2294341 - 2294359	2294630 - 2294646	305	AB	B	B	A	A	A	B	B	B	A	B	-	-	B	B	B	B	B	A	A	A	B	A	B	B	A	A	B	A	B	B	A	A	B	A	A	B	B	B
TB10/28	Ch10 /3778	CAACAGTGCCCGGAGGAGGTACG	GCGGTGACTCGTCCGTCTTCTTGC	2365809 - 2365831	2366295 - 2366318	509	AB	B	B	A	A	A	B	B	B	A	B	-	A	B	B	B	B	B	B	B	A	B	A	B	B	A	A	B	A	B	B	A	A	B	A	A	B	A	B
TB10/29	Ch10/12.1	CACGGAAACGAAGTCAACGGCA	CCAGTCACTGATATCACTTCCTTCC	2378431 - 2378452	2378618 - 2378642	211	AB	B	B	A	-	A	B	B	B	A	B	-	-	B	B	B	A	B	B	B	A	B	A	B	B	A	A	B	A	B	B	A	A	B	A	A	B	A	B
TB10/19	Ch10 41.1	CTGTTCGTTCTGAATTGTGTGCG	GTGCACTTCCTTCTCTCATCCTTTTC	3124436 - 3124458	3124574 - 3124599	163	AB	B	B	A	A	A	B	B	B	A	B	-	-	B	B	B	A	B	B	B	B	B	A	B	B	A	B	A	B	B	B	A	A	B	A	A	B	A	B
TB10/30	Ch10/909	CTTGTTCGTGGCTGGTGTATGGAC	CGTGTGGATACTTCCATCCAATG	3681514 - 3681537	3681725 - 3681747	233	AB	B	B	A	-	A	A	B	B	-	-	-	-	B	B	B	A	B	B	B	B	B	A	B	B	A	B	A	B	B	B	A	A	B	A	A	B	A	A
§ STIB 386 is heterozygous for each marker listed.
An estimate of the size of one of the alleles is given taken from the TREU 927 genome project.

[truncated: 1 more sheets: 386 CH11]
