# Supplementary material for: Genetic analysis of the human infective trypanosome Trypanosoma brucei gambiense: chromosomal segregation, crossing over, and the construction of a genetic map
Source: Genome Biol. 2008 Jun 22;9(6):R103. doi: 10.1186/gb-2008-9-6-r103 (PMC2481433; doi:10.1186/gb-2008-9-6-r103)
Supplement: Additional data file 3 — A breakdown of the number of recombination events for every chromosome linkage group of every individual is given and the total and average for each individual and linkage group calculated. [file gb-2008-9-6-r103-S3.xls]

## Sheet: crossover analysis
Crossover analysis of T.brucei STIB 386 x STIB 247 cross
	PROGENY																																							Average number of
CHROMOSOME	F9/45 mcl 2	F9/45 mcl 10	F9/45 mcl 11	F9/45 mcl 12	F9/34 mcl 1	B80 cl 2	F492/50 bscl 1	F492/50 bscl 6	F492/50 bscl 8	F492/50 bscl 9	F492/50 bscl 12	F492/50 bscl 14	F492/50 bscl 18	F492/50 bscl 21	F492/50 bscl 23	F492/50 bscl 5/1 b	F9/41 bscl 5	F9/41 bscl 7	F9/41 bscl 9	F29/46 bscl 3	F29/46 bscl 4	F19/31clone 1	F 19/31 bscl 11	F28/46 bscl 6	F28/46 bscl 11	F29/46 bscl 2	F28/46 bscl 1	F28/46 bscl 4	F28/46 bscl 7	F28/46 bscl 8	F29/46 bscl 1	F9/41 bscl 1	F9/41 bscl 2	F9/41 bscl 8	F9/41 bscl 11	F19/31 bscl 5	F19/31 bscl 10	F19/31 bscl 8		crossovers/chromosome
	30	34	35	36	37	162	174	179	181	182	185	187	194	196	332	383	384	385	386	387	389	391	394	405	406	407	409	410	411	414	415	416	420	422	425	430	428	180-G12
1	0	0	1	1	n/a	0	1	0	0	0	1	1	1	0	0	1	0	0	0	0	1	0	2	1	0	1	0	1	0	1	0	1	1	1	0	0	0	0		0.459459
2	0	1	1	0	n/a	0	1	1	0	0	1	0	1	0	0	1	0	0	0	1	0	0	0	0	1	1	1	0	0	0	0	0	0	1	1	1	1	n/a		0.416667
3	2	0	0	1	0	0	1	0	0	0	2	0	1	0	0	0	1	1	1	0	1	0	1	0	1	0	0	0	0	0	0	0	0	0	1	1	1	0		0.421053
4	2	0	0	1	0	0	1	0	0	0	n/a	n/a	0	0	0	0	0	1	1	1	0	1	1	2	1	1	0	0	0	0	1	0	0	0	1	1	2	0		0.5
5	0	1	2	2	0	1	0	0	2	1	1	0	1	0	0	1	1	1	1	0	1	1	1	1	1	1	0	1	0	0	2	0	0	0	1	2	1	0		0.736842
6	0	0	0	0	0	1	0	1	0	1	n/a	0	1	0	0	0	0	0	0	1	1	1	0	0	1	1	0	1	0	0	0	0	2	0	0	0	0	1		0.351351
7	1	0	1	0	0	0	1	0	0	1	n/a	n/a	0	0	0	1	0	1	1	1	0	0	1	0	0	0	0	1	1	0	n/a	0	0	1	0	1	0	1		0.4
8	1	1	3	0	1	0	1	2	0	2	1	1	2	0	0	1	3	1	1	2	0	0	0	2	1	2	1	1	0	1	1	0	1	1	0	0	0	2		0.947368
9	2	2	1	1	0	1	1	1	1	0	n/a	1	1	0	0	0	1	0	0	2	1	0	0	1	0	1	1	0	0	0	2	0	0	1	0	1	1	0		0.648649
10	1	1	1	1	1	1	1	0	0	2	n/a	n/a	1	0	0	1	0	1	1	1	1	0	1	1	2	2	2	2	1	1	0	0	1	1	1	0	3	3		1
11	2	1	1	0	0	1	1	1	1	1	0	1	1	0	1	1	1	0	0	1	1	1	1	0	0	1	2	1	0	0	0	0	0	1	1	1	1	1		0.710526
Total no. crossovers	11	7	11	7	2	5	9	6	4	8	6	4	10	0	1	7	7	6	6	10	7	4	8	8	8	11	7	8	2	3	6	1	5	7	6	8	10	8
Average no. crossovers	1	0.636364	1	0.636364	0.222222	0.454545	0.818182	0.545455	0.363636	0.727273	1	0.5	0.909091	0	0.0909091	0.636364	0.636364	0.545455	0.545455	0.909091	0.636364	0.363636	0.727273	0.727273	0.727273	1	0.636364	0.727273	0.181818	0.272727	0.6	0.0909091	0.454545	0.636364	0.545455	0.727273	0.909091	0.8
																																							Total number crossovers	244
																																							Overall average no. crossovers	0.603695
N/A indicated not enough data was available for calculating crossover frequency
